# Supplementary material for: Building trust and privacy in cross-border health data sharing for European cancer research
Source: Radiol Adv. 2026 Mar 30;3(2):umag018. doi: 10.1093/radadv/umag018 (PMC13089403; doi:10.1093/radadv/umag018)
Supplement: umag018_Supplementary_Data [file umag018_supplementary_data.zip]

Archive with 5 entries (5 files):
- Supplementary_Data.zip
- 569757143_146063643_1772722001692.pdf
- 569757140_143624604_1772702405477.pdf
- 567805837_112307383_1771837244685.pdf
- 567805834_143624750_1771427419159.pdf
